# Supplementary material for: A Simplified CT Score for Thrombus Burden in Acute Pulmonary Embolism: Clinical Correlation and Reproducibility
Source: J Imaging. 2026 Jul 19;12(7):327. doi: 10.3390/jimaging12070327 (PMC13412854; doi:10.3390/jimaging12070327)
Supplement: Supplementary file 1 [file jimaging-12-00327-s001.zip]

Archive with 1 entries (1 files):
- jimaging-4365821-supplementary.pdf
